# Supplementary material for: Environmental DNA: Preliminary Characterization of Microbiota in Three Sicilian Lakes
Source: Ecol Evol. 2025 Apr 24;15(4):e71276. doi: 10.1002/ece3.71276 (PMC12022232; doi:10.1002/ece3.71276)
Supplement: Supplementary file 1 — Appendix S1: [file ECE3-15-e71276-s001.xlsx]

## Sheet: raw reads
Sample ID	Sample Name	Raw reads	Featured reads
ID2870-1-16S	Poma	666634	133866
ID2870-2-16S	Poma2	1125232	209186
ID2870-3-16S	Piana	166252	17490
ID2870-4-16S	Piana2	931912	169590
ID2870-5-16S	Piana3	956134	213320
ID2870-6-16S	Scanzano	145386	18888
ID2870-7-16S	Scanzano2	1041728	205308

## Sheet: Kingdom
sample name	Poma	Poma2	Piana	Piana2	Piana3	Scanzano	Scanzano2
# ID	ID2870-1-16S	ID2870-2-16S	ID2870-3-16S	ID2870-4-16S	ID2870-5-16S	ID2870-6-16S	ID2870-7-16S
Bacteria	99.9671	99.9741	99.8426	99.7582	99.8452	99.9103	99.7969
Archaea	0.0328793	0.0258853	0.157377	0.241758	0.1548	0.089676	0.203099

## Sheet: Phylum
	sample name	Poma	Poma2	Piana	Piana2	Piana3	Scanzano	Scanzano2		Sample name	Poma		Piana		Scanzano
	# ID	ID2870-1-16S	ID2870-2-16S	ID2870-3-16S	ID2870-4-16S	ID2870-5-16S	ID2870-6-16S	ID2870-7-16S			mean	SD	mean	SD	mean	SD
	Actinobacteriota	32.8307	39.6932	38.8721	30.7192	35.9664	45.7908	34.1226		Actinobacteriota	36.26	4.85	35.19	4.13	39.96	8.25
	Proteobacteria	18.666	18.3378	19.7377	19.9357	20.1058	23.2149	23.9221		Proteobacteria	18.5	0.23	19.93	0.18	23.57	0.5
	Bacteroidota	24.1992	17.1341	15.9082	18.4865	17.6494	15.0432	12.9964		Bacteroidota	20.67	4.99575	17.35	1.32	14.02	1.45
	Planctomycetota	8.84453	9.27591	6.83279	10.462	10.3114	4.85372	12.4941		Planctomycetota	9.06	0.31	9.2	2.05	8.67	5.4
	Verrucomicrobiota	8.97135	9.47503	6.70164	8.77368	7.51965	5.90741	9.68138		Verrucomicrobiota	9.22	0.36	7.66	1.04	7.79	2.67
	Cyanobacteria	0.764052	0.781538	7.52787	6.18607	3.95924	2.30916	2.34208		Cyanobacteria	0.77	0.01	5.89	1.8	2.33	0.02
	Bdellovibrionota	1.82715	1.50434	0.681967	0.766451	0.708427	0.313866	0.250654		Bdellovibrionota	1.67	0.23	0.72	0.04	0.28	0.04
	Gemmatimonadota	0.562079	0.537618	0.340984	0.337398	0.249401	0.538056	1.35829		Gemmatimonadota	0.55	0.02	0.31	0.05	0.95	0.58
	Chloroflexi	0.765618	0.746692	0.734426	0.953747	0.739602	0.638942	0.664778		Chloroflexi	0.76	0.01	0.81	0.13	0.65	0.02
	Patescibacteria	0.39142	0.42213	0.157377	0.247071	0.234351	0.089676	0.209043		Patescibacteria	0.41	0.02	0.21	0.05	0.15	0.08
	Armatimonadota	0.0203538	0.0109515	0.52459	0.567201	0.440751	0	0.0931283		Armatimonadota	0.02	0.01	0.51	0.06	0.05	0.07
	Acidobacteriota	0.687334	0.656094	0.327869	0.454292	0.395601	0.526847	0.796544		Acidobacteriota	0.67	0.02	0.39	0.06	0.66	0.19
	SAR324 clade	0.563645	0.617266	0.131148	0.187296	0.205326	0.145724	0.111952		SAR324 clade	0.59	0.04	0.17	0.04	0.13	0.02
	Desulfobacterota	0.38046	0.246906	0.734426	0.706676	0.591252	0.280238	0.160498		Desulfobacterota	0.31	0.09	0.68	0.08	0.22	0.08
	Myxococcota	0.209801	0.214052	0.144262	0.297548	0.190276	0.0784665	0.229849		Myxococcota	0.21	0	0.21	0.08	0.15	0.11
	Dependentiae	0.0375763	0.0258853	0.170492	0.184639	0.1462	0	0.0128794		Dependentiae	0.03	0.01	0.17	0.02	0.01	0.01
	Firmicutes	0.0547988	0.099559	0.0655738	0.142132	0.1591	0.0784665	0.0277404		Firmicutes	0.08	0.03	0.12	0.05	0.05	0.04
	Unclassified	0.0751527	0.107524	0.0918033	0.0969687	0.0784752	0.022419	0.0534992		Unclassified	0.0913382	0.0228898	0.0890824	0.00954227	0.0379591	0.021977
	Others	0.14874	0.113497	0.314754	0.49547	0.349376	0.168143	0.472577		Others	0.131118	0.0249202	0.386533	0.0959172	0.32036	0.215267

## Sheet: Class
sample name	Poma	Poma2	Piana	Piana2	Piana3	Scanzano	Scanzano2
# ID	ID2870-1-16S	ID2870-2-16S	ID2870-3-16S	ID2870-4-16S	ID2870-5-16S	ID2870-6-16S	ID2870-7-16S
Actinobacteria	20.8611	25.1585	30.8197	22.0239	26.4214	36.8905	29.7357
Acidimicrobiia	11.8804	14.3793	7.92131	8.57708	9.46648	8.81067	4.26904
Alphaproteobacteria	11.0036	9.60047	6.4	7.64725	7.84215	6.19886	4.61381
Gammaproteobacteria	7.58102	8.67955	13.3246	12.2167	12.2099	17.016	19.2994
Bacteroidia	20.5135	14.1623	14.3869	16.5817	15.9788	14.819	12.1146
Planctomycetes	8.13684	8.52922	6.45246	9.88683	9.9083	4.7192	12.1582
Kapabacteria	3.65273	2.9569	1.5082	1.80256	1.58993	0.201771	0.688555
Verrucomicrobiae	8.73963	9.27193	6.24262	8.15999	7.01009	5.79531	9.42181
Cyanobacteriia	0.737435	0.752666	7.37049	6.03597	3.85281	2.29795	2.32226
Oligoflexia	1.65962	1.32314	0.432787	0.39983	0.396676	0.280238	0.198145
Gemmatimonadetes	0.562079	0.53264	0.340984	0.337398	0.249401	0.538056	1.35829
Anaerolineae	0.339753	0.317593	0.577049	0.641588	0.516001	0.22419	0.310097
Chlamydiae	0.181619	0.173233	0.27541	0.330756	0.308526	0	0.00891654
SL56 marine group	0.20667	0.248897	0.0786885	0.150102	0.136525	0.280238	0.0921376
Armatimonadia	0.0140911	0.0109515	0.498361	0.532664	0.396676	0	0.0901561
OM190	0.403946	0.445029	0.157377	0.219176	0.1677	0.123305	0.165451
Vicinamibacteria	0.428996	0.416156	0.0918033	0.204564	0.142975	0.358704	0.54589
Acidobacteriae	0.189447	0.157303	0.0918033	0.0956404	0.11825	0.168143	0.114924
Phycisphaerae	0.272428	0.280756	0.209836	0.329428	0.204251	0.0112095	0.12285
Desulfuromonadia	0.33349	0.214052	0.27541	0.240429	0.190276	0.134514	0.0822303
Bdellovibrionia	0.167528	0.181197	0.24918	0.366622	0.311751	0.0336285	0.0525085
Omnitrophia	0.0469704	0.0298677	0.144262	0.220504	0.142975	0.089676	0.184275
Polyangia	0.0516674	0.072678	0.144262	0.280279	0.183826	0.0560475	0.183284
Babeliae	0.0375763	0.0258853	0.170492	0.184639	0.1462	0	0.0128794
Chloroflexia	0.0892438	0.0786516	0.052459	0.102282	0.0559002	0.089676	0.110961
Holophagae	0.0469704	0.0587398	0.052459	0.0624319	0.0473001	0	0
Thermoleophilia	0.0892438	0.138387	0.131148	0.112909	0.0784752	0.089676	0.0990727
KD4-96	0.0297479	0.0448015	0.0262295	0.0571186	0.0279501	0	0.0525085
Unclassified	1.33553	1.37292	1.28525	1.17824	0.984703	0.594104	0.382421
Others	0.407077	0.386289	0.288525	1.02149	0.913753	0.179352	1.20968

## Sheet: Order
Sample name	Poma	Poma2	Piana	Piana2	Piana3	Scanzano	Scanzano2
# ID	ID2870-1-16S	ID2870-2-16S	ID2870-3-16S	ID2870-4-16S	ID2870-5-16S	ID2870-6-16S	ID2870-7-16S
Frankiales	20.3491	24.6219	30.2689	21.6665	26.1613	35.8368	28.8876
Microtrichales	11.7974	14.2827	7.85574	8.49738	9.38693	8.77704	4.22941
SAR11 clade	9.25787	7.83031	4.06557	4.59074	5.16969	3.90091	1.24237
Burkholderiales	5.54251	6.38272	9.6	8.80821	9.07195	12.9694	15.6842
Sphingobacteriales	9.95303	6.44047	4.32787	5.10613	5.07509	4.38292	2.88599
Planctomycetales	2.86363	2.87427	2.37377	3.08573	3.15406	2.07376	5.87105
Kapabacteriales	3.65273	2.9569	1.5082	1.80256	1.58993	0.201771	0.688555
Pirellulales	3.75607	3.92362	3.13443	5.02511	5.19011	1.87199	4.99029
Flavobacteriales	4.78472	2.98976	4.81311	5.27616	4.97189	5.08912	2.60561
Pedosphaerales	3.18459	3.58412	2.71475	3.16012	2.74878	2.79117	4.50087
Chitinophagales	4.11461	3.53434	3.18689	4.03416	3.88721	4.06905	4.89815
Cytophagales	1.57977	1.15688	1.77049	1.88491	1.80385	1.24426	1.52077
Gemmatales	1.20244	1.38586	0.734426	1.32435	1.1825	0.594104	1.04026
Chthoniobacterales	2.99671	3.16299	1.98033	2.6859	2.45853	1.32272	3.23472
JG36-TzT-191	0.371066	0.474896	0.865574	0.72793	0.781527	0.627732	0.703416
Synechococcales	0.5292	0.613283	7.21311	5.81414	3.78079	2.29795	2.23013
Isosphaerales	0.314702	0.34547	0.209836	0.451635	0.381626	0.179352	0.256598
Oligoflexales	0.983247	0.67501	0.27541	0.251056	0.265526	0.022419	0.00792581
Gemmatimonadales	0.562079	0.53264	0.340984	0.337398	0.249401	0.538056	1.35829
Verrucomicrobiales	0.739001	0.72678	0.419672	1.00954	0.700902	0.403542	0.819331
RBG-13-54-9	0.0845467	0.0866163	0.498361	0.52735	0.425701	0.201771	0.209043
Pseudomonadales	0.784406	0.896031	0.944262	1.02946	0.799802	0.44838	0.415115
Rhizobiales	0.382026	0.365381	0.577049	0.670811	0.523526	0.739827	1.77439
Legionellales	0.259903	0.247902	0.865574	0.838182	0.828827	0.022419	0.0515178
Methylococcales	0.139346	0.11051	0.367213	0.4078	0.395601	2.28674	1.52374
Chlamydiales	0.181619	0.173233	0.27541	0.330756	0.308526	0	0.00891654
Opitutales	0.443088	0.425117	0.498361	0.512739	0.421401	0.605313	0.499326
Micrococcales	0.455613	0.476887	0.498361	0.289578	0.239726	0.941598	0.768804
Rickettsiales	0.203538	0.221021	0.380328	0.494142	0.411726	0.246609	0.104026
Armatimonadales	0.0140911	0.0109515	0.498361	0.532664	0.396676	0	0.0901561
Acetobacterales	0.261469	0.301664	0.406557	0.405143	0.432151	0.257819	0.279385
Vicinamibacterales	0.428996	0.416156	0.0918033	0.176669	0.134375	0.358704	0.54589
Micropepsales	0.156568	0.124449	0	0.0664169	0.0559002	0.089676	0.129785
Rhodobacterales	0.104901	0.120466	0.262295	0.298876	0.269826	0.134514	0.251645
Paludibaculum	0.178488	0.156308	0.0918033	0.090327	0.117175	0.168143	0.100063
Xanthomonadales	0.0798497	0.0846251	0.393443	0.0451635	0.0279501	0.0560475	0.210034
Phycisphaerales	0.269297	0.265822	0.209836	0.286921	0.193501	0.0112095	0.0881747
SBR1031	0.244246	0.221021	0	0.00929837	0.01075	0	0.00990727
Bdellovibrionales	0.0751527	0.0487839	0.157377	0.248399	0.221451	0	0.0297218
Cyanobacteriales	0.0908095	0.099559	0.157377	0.199251	0.0666502	0	0.0584529
Unclassified	3.1157	3.14407	2.4918	2.6766	2.26826	2.15223	1.68424
Others	3.51182	3.50846	2.67541	4.32374	3.43893	2.08497	3.51213

## Sheet: Family
Sample name	Poma	Poma2	Piana	Piana2	Piana3	Scanzano	Scanzano2	Sample name	Poma		Piana		Scanzano
# ID	ID2870-1-16S	ID2870-2-16S	ID2870-3-16S	ID2870-4-16S	ID2870-5-16S	ID2870-6-16S	ID2870-7-16S		mean	SD	mean	SD	mean	SD
Sporichthyaceae	20.3491	24.6219	30.2689	21.6665	26.1613	35.8368	28.8876	Sporichthyaceae	22.49	3.02	26.03	4.3	32.36	4.91
Ilumatobacteraceae	11.7269	14.2061	7.76393	8.31009	9.22353	8.59769	4.08774	Ilumatobacteraceae	12.97	1.75	8.43	0.74	6.34	3.19
SAR11 Clade III	9.25787	7.83031	4.06557	4.59074	5.16969	3.90091	1.24237	SAR11 Clade III	8.54	1.01	4.61	0.55	2.57	1.88
env,OPS 17	8.60185	5.41501	2.07213	2.6248	2.48648	0.347495	0.390346	env,OPS 17	7.01	2.25	2.39	0.29	0.37	0.03
Pirellulaceae	3.75607	3.92362	3.13443	5.02511	5.19011	1.87199	4.99029	Pirellulaceae	3.84	0.12	4.45	1.14	3.43	2.2
Pedosphaeraceae	3.18459	3.58412	2.71475	3.16012	2.74878	2.79117	4.50087	Pedosphaeraceae	3.38	0.28	2.87	0.25	3.65	1.21
Chitinophagaceae	3.65273	3.0704	1.88852	2.40961	2.58968	3.66551	3.99065	Chitinophagaceae	3.36	0.41	2.3	0.36	3.83	0.23
Crocinitomicaceae	3.99405	2.15147	2.62295	2.95423	2.74448	4.82009	2.41341	Crocinitomicaceae	3.07	1.3	2.77	0.17	3.62	1.7
Chthoniobacteraceae	2.92626	3.08633	1.54754	1.9407	1.78558	0.941598	2.28858	Chthoniobacteraceae	3.01	0.11	1.76	0.2	1.62	0.95
Methylophilaceae	1.55159	1.94638	1.63934	1.24598	1.3975	5.15637	4.71586	Methylophilaceae	1.75	0.28	1.43	0.2	4.94	0.31
Burkholderiaceae	1.18992	1.40079	1.41639	1.37217	1.29968	2.09618	2.96227	Burkholderiaceae	1.3	0.15	1.36	0.06	2.53	0.61
Gemmataceae	1.20244	1.38586	0.734426	1.32435	1.1825	0.594104	1.04026	Gemmataceae	1.29	0.13	1.08	0.31	0.82	0.32
Comamonadaceae	1.14921	1.40677	4.49836	4.34898	4.64724	3.69914	5.28156	Comamonadaceae	1.28	0.18	4.5	0.15	4.49	1.12
Rubinisphaeraceae	1.11163	1.02546	1.25902	1.3921	1.57918	0.179352	0.539946	Rubinisphaeraceae	1.07	0.06	1.41	0.16	0.36	0.25
Sphingobacteriia NS11-12	1.12416	0.806428	1.80984	1.78794	1.97048	3.40769	1.88733	Sphingobacteriia NS11-12	0.97	0.22	1.86	0.1	2.65	1.08
Cyclobacteriaceae	0.779709	0.60034	0.996721	1.0547	1.18465	0.874341	1.29488	Cyclobacteriaceae	0.69	0.13	1.08	0.1	1.08	0.3
Cyanobiaceae	0.510412	0.605318	7.21311	5.81414	3.78079	2.29795	2.20734	Cyanobiaceae	0.56	0.07	5.6	1.73	2.25	0.06
Saprospiraceae	0.436825	0.451998	0.852459	1.25794	1.05135	0.392333	0.860942	Saprospiraceae	0.44	0.01	1.05	0.2	0.63	0.33
Unclassified	11.6643	11.0043	8.24918	9.53083	8.41082	6.81538	10.7841	Others	11.65	0.249696	16.29	1.65545	13.66	2.77167
Others	11.8303	11.4772	15.2525	18.1889	15.3962	11.7139	15.6337	Unclassified	11.33	0.47	8.73	0.7	8.8	2.81
